# Supplementary material for: Physical Activity Prescription in Primary Health Care: An Ethical Analysis
Source: Healthcare (Basel). 2026 Apr 3;14(7):934. doi: 10.3390/healthcare14070934 (PMC13073350; doi:10.3390/healthcare14070934)
Supplement: Supplementary file 1 [file healthcare-14-00934-s001.zip]

Archive with 2 entries (2 files):
- healthcare-4179968 Table S1. Expanded Verbatims for Theme 1.pdf
- healthcare-4179968 Table S2. Expanded Verbatims for Theme 2.pdf
